# Supplementary material for: Alpha-Gal Bound Aptamer and Vancomycin Synergistically Reduce Staphylococcus aureus Infection In Vivo
Source: Microorganisms. 2023 Jul 8;11(7):1776. doi: 10.3390/microorganisms11071776 (PMC10383818; doi:10.3390/microorganisms11071776)
Supplement: Supplementary file 1 [file microorganisms-11-01776-s001.zip]

Archive with 1 entries (1 files):
- microorganisms-2483219-supplementary.pdf
